# Supplementary material for: Type studies of Rossbeeverabispora, and a new species of Rossbeevera from south China
Source: MycoKeys. 2019 Mar 11;51:15–28. doi: 10.3897/mycokeys.51.32775 (PMC6477848; doi:10.3897/mycokeys.51.32775)
Supplement: XML Treatment for Rossbeevera bispora [file mycokeys.51.32775-treatment1.xml]

<!DOCTYPE tp:taxon-treatment
  PUBLIC "-//TaxonX//DTD Taxonomic Treatment Publishing DTD v0 20100105//EN" "tax-treatment-NSO.dtd">
<tp:taxon-treatment xmlns:tp="http://www.plazi.org/taxpub"><tp:treatment-meta><kwd-group><label>Taxon classification</label><kwd><named-content xmlns:xlink="http://www.w3.org/1999/xlink" content-type="kingdom">Fungi</named-content></kwd><kwd><named-content xmlns:xlink="http://www.w3.org/1999/xlink" content-type="order">Boletales</named-content></kwd><kwd><named-content xmlns:xlink="http://www.w3.org/1999/xlink" content-type="family">Boletaceae</named-content></kwd></kwd-group><mixed-citation publication-type="journal"><person-group><name><surname>Hosen</surname><given-names>Md. Iqbal</given-names></name><name><surname>Zhong</surname><given-names>Xiang-Jing</given-names></name><name><surname>Gates</surname><given-names>Genevieve</given-names></name><name><surname>Orihara</surname><given-names>Takamichi</given-names></name><name><surname>Li</surname><given-names>Tai-Hui</given-names></name></person-group><article-title>Type studies of <italic><tp:taxon-name><tp:taxon-name-part taxon-name-part-type="genus" reg="Rossbeevera">Rossbeevera</tp:taxon-name-part><tp:taxon-name-part taxon-name-part-type="species" reg="bispora">bispora</tp:taxon-name-part></tp:taxon-name></italic>, and a new species of <italic><tp:taxon-name><tp:taxon-name-part taxon-name-part-type="genus" reg="Rossbeevera">Rossbeevera</tp:taxon-name-part></tp:taxon-name></italic> from south China</article-title><source>MycoKeys</source><day>11</day><month>3</month><year>2019</year><volume>51</volume><fpage>15</fpage><lpage>28</lpage><pub-id pub-id-type="doi">10.3897/mycokeys.51.32775</pub-id></mixed-citation></tp:treatment-meta><tp:nomenclature><tp:taxon-name>
              <tp:taxon-name-part taxon-name-part-type="genus" reg="Rossbeevera">Rossbeevera</tp:taxon-name-part>
              <tp:taxon-name-part taxon-name-part-type="species" reg="bispora">bispora</tp:taxon-name-part>
            </tp:taxon-name><tp:taxon-authority>(B.C. Zhang &amp; Y.N. Yu) T. Lebel &amp; Orihara, Fungal Diversity 52(1): 58 (2012)</tp:taxon-authority><xref ref-type="fig" rid="F2">Figs 2</xref><xref ref-type="fig" rid="F3">, 3</xref><xref ref-type="fig" rid="F6">, 6a, b</xref><tp:nomenclature-citation-list><tp:nomenclature-citation><tp:taxon-name>
                  <tp:taxon-name-part taxon-name-part-type="genus" reg="Rossbeevera"/>
                  <tp:taxon-name-part taxon-name-part-type="species" reg="bispora"/>
                </tp:taxon-name><comment>≡ <tp:taxon-name><tp:taxon-name-part taxon-name-part-type="genus" reg="Chamonixia">Chamonixia</tp:taxon-name-part><tp:taxon-name-part taxon-name-part-type="species" reg="bispora">bispora</tp:taxon-name-part></tp:taxon-name> B.C. Zhang &amp; Y.N. Yu, Mycotaxon 35(2): 278 (1989). </comment></tp:nomenclature-citation></tp:nomenclature-citation-list></tp:nomenclature><tp:treatment-sec sec-type="description" id="SECID0EWHBG"><title>Description.</title><p><italic>Basidiomata</italic> hypogeous, 25–45 mm broad, 20–30 mm high, small, globose to subglobose, napiform, sometimes deformed or reniform, fleshy when fresh, firm when dry. <italic>Pileus</italic> thin, surface glabrous to slightly velvety in some cases, shiny, sometimes alveolate or cracking with age, dull white, grayish white to grayish brown, whitish at the lower portion, turning blue to deep blue when touched or injured or when mature, occasionally basal part covered with yellowish white mycelia. <italic>Hymenophore</italic> off-white, white to dull white when young, blue to dark blue immediately when cut or injured, fleshy, soft and smooth, composed of minute, irregular locules, becoming partially collapsed with many small empty chambers when dried. <italic>Stipe</italic> absent. <italic>Sterile base</italic> present but reduced, white, dull white to grayish white, somewhat dendroid or as a small basal pad or rhizomorph. <italic>Odor and taste</italic> not recorded.</p><p><italic>Basidiospores</italic> [80/4/4] 16–21 × 9–11.5 μm [mean 18.55 × 10.58 μm, Q = 1.63–1.83(–1.90), Q<sub>m</sub> = 1.75 ± 0.11], fusoid, ornamented with 4-longitudinal ridges (star-shaped in cross section), inamyloid, brown to dark brown in KOH and H<sub>2</sub>O, thick-walled up to 2 μm thick, hilar appendages 1–3 μm long. <italic>Basidia</italic> 12–25 × 5–8 μm, narrowly clavate to cylindro- clavate, hyaline to pale yellow, usually 2-spored, occasionally 1-spored. <tp:taxon-name><tp:taxon-name-part taxon-name-part-type="genus" reg="Hymenial">Hymenial</tp:taxon-name-part></tp:taxon-name> cystidia absent. <italic><tp:taxon-name><tp:taxon-name-part taxon-name-part-type="genus" reg="Hymenium">Hymenium</tp:taxon-name-part></tp:taxon-name></italic> developed when immature but collapsed at maturity, hyaline to pale yellowish; subhymenium not developed. <italic>Hymenophoral trama</italic> 60–160 μm wide, subgelatinous, composed of hyaline, cylindrical, loosely interwoven to parallel, frequently branched, thin-walled, cylindrical hyphae 2–5 μm wide. <italic>Pileipellis</italic> a repent cutis, terminal cells short, clavate to cylindro-clavate, yellowish brown to brownish pigmented, smooth, thin-walled. <italic>Clamp connections</italic> absent in all tissues.</p></tp:treatment-sec><tp:treatment-sec sec-type="Habit and habitat" id="SECID0EFJBG"><title>Habit and habitat.</title><p>Solitary or in small groups beneath or on the ground, hypogeous or partially epigeous in a subtropical evergreen broad-leaved forest, putatively <!--PageBreak -->associated with <italic><tp:taxon-name><tp:taxon-name-part taxon-name-part-type="genus" reg="Castanopsis">Castanopsis</tp:taxon-name-part><tp:taxon-name-part taxon-name-part-type="species" reg="fissa">fissa</tp:taxon-name-part></tp:taxon-name></italic> Rehder &amp; E.H.Wilson, <italic><tp:taxon-name><tp:taxon-name-part taxon-name-part-type="genus" reg="Castanopsis">C.</tp:taxon-name-part><tp:taxon-name-part taxon-name-part-type="species" reg="chinensis">chinensis</tp:taxon-name-part></tp:taxon-name></italic> (Spreng.) Hance, <italic><tp:taxon-name><tp:taxon-name-part taxon-name-part-type="genus" reg="Castanopsis">C.</tp:taxon-name-part><tp:taxon-name-part taxon-name-part-type="species" reg="fabri">fabri</tp:taxon-name-part></tp:taxon-name></italic> Hance and <italic><tp:taxon-name><tp:taxon-name-part taxon-name-part-type="genus" reg="Schima">Schima</tp:taxon-name-part><tp:taxon-name-part taxon-name-part-type="species" reg="superba">superba</tp:taxon-name-part></tp:taxon-name></italic> Gardner &amp; Champ.</p></tp:treatment-sec><tp:treatment-sec sec-type="distribution" id="SECID0EZKBG"><title>Known distribution.</title><p>Currently known from south China (Guangdong Province: (Baiyunshan Mountain, Dinghushan Nature Reserve and Tianluhu Park).</p></tp:treatment-sec><tp:treatment-sec sec-type="material" id="SECID0E5KBG"><title>Specimens examined.</title><p>CHINA. Guangdong Province, Zhaoqing City, Dinghushan Nature Reserve, 13 October 1982, You-Zao Wang, Wan-Ling Zhen, Jinag-Qing Li (<named-content xmlns:xlink="http://www.w3.org/1999/xlink" content-type="dwc:institutional_code" xlink:type="simple">GDGM</named-content> 5688, holotype); 7 March 2013, Karl (<named-content xmlns:xlink="http://www.w3.org/1999/xlink" content-type="dwc:institutional_code" xlink:type="simple">GDGM</named-content> 45612 and <named-content xmlns:xlink="http://www.w3.org/1999/xlink" content-type="dwc:institutional_code" xlink:type="simple">GDGM</named-content> 45639); Baiyun Mountain, 7 April 2017, Yong He (<named-content xmlns:xlink="http://www.w3.org/1999/xlink" content-type="dwc:institutional_code" xlink:type="simple">GDGM</named-content> 46631); Tianluhu Park, 21 March 2018, Tai-Hui Li, Chenghua Zhang, Xishen Liang (<named-content xmlns:xlink="http://www.w3.org/1999/xlink" content-type="dwc:institutional_code" xlink:type="simple">GDGM</named-content> 46638).</p></tp:treatment-sec><tp:treatment-sec sec-type="comments" id="SECID0E4LBG"><title>Comments.</title><p><xref ref-type="bibr" rid="B15">Zhang and Yu (1989)</xref> described <italic><tp:taxon-name><tp:taxon-name-part taxon-name-part-type="genus" reg="Rossbeevera">R.</tp:taxon-name-part><tp:taxon-name-part taxon-name-part-type="species" reg="bispora">bispora</tp:taxon-name-part></tp:taxon-name></italic> as <italic><tp:taxon-name><tp:taxon-name-part taxon-name-part-type="genus" reg="Chamonixia">Chamonixia</tp:taxon-name-part><tp:taxon-name-part taxon-name-part-type="species" reg="bispora">bispora</tp:taxon-name-part></tp:taxon-name></italic> B.C. Zhang &amp; Y.N. Yu from south China (Dinghushan Nature Reserve, Guangdong Province) based on a single collection (Fig. <xref ref-type="fig" rid="F2">2</xref>). <xref ref-type="bibr" rid="B5">Lebel et al. (2012)</xref> transferred this species to <italic><tp:taxon-name><tp:taxon-name-part taxon-name-part-type="genus" reg="Rossbeevera">Rossbeevera</tp:taxon-name-part></tp:taxon-name></italic> as it fits within the generic concept of <italic><tp:taxon-name><tp:taxon-name-part taxon-name-part-type="genus" reg="Rossbeevera">Rossbeevera</tp:taxon-name-part></tp:taxon-name></italic>. This species is characterized by its whitish to grayish brown pileus turning bluish when injured, 2-spored basidia, and is associated with broad-leaved trees in south China.</p><fig id="F2" position="float" orientation="portrait"><label>Figure 2.</label><caption><p>Type specimen of <italic><tp:taxon-name><tp:taxon-name-part taxon-name-part-type="genus" reg="Rossbeevera">Rossbeevera</tp:taxon-name-part><tp:taxon-name-part taxon-name-part-type="species" reg="bispora">bispora</tp:taxon-name-part></tp:taxon-name></italic> (as <italic><tp:taxon-name><tp:taxon-name-part taxon-name-part-type="genus" reg="Chamonixia">Chamonixia</tp:taxon-name-part><tp:taxon-name-part taxon-name-part-type="species" reg="bispora">bispora</tp:taxon-name-part></tp:taxon-name></italic>, <named-content xmlns:xlink="http://www.w3.org/1999/xlink" content-type="dwc:institutional_code" xlink:type="simple">GDGM</named-content> 5688, holotype) <bold>a</bold> dried basidiomata of <italic><tp:taxon-name><tp:taxon-name-part taxon-name-part-type="genus" reg="Rossbeevera">Rossbeevera</tp:taxon-name-part><tp:taxon-name-part taxon-name-part-type="species" reg="bispora">bispora</tp:taxon-name-part></tp:taxon-name></italic><bold>b</bold> basidiospores.</p></caption><graphic xmlns:xlink="http://www.w3.org/1999/xlink" xlink:href="mycokeys-51-015-g002.jpg" position="float" orientation="portrait" xlink:type="simple" id="oo_293864.jpg"/></fig><fig id="F3" position="float" orientation="portrait"><label>Figure 3.</label><caption><p>Basidiomata of <italic><tp:taxon-name><tp:taxon-name-part taxon-name-part-type="genus" reg="Rossbeevera">Rossbeevera</tp:taxon-name-part><tp:taxon-name-part taxon-name-part-type="species" reg="bispora">bispora</tp:taxon-name-part></tp:taxon-name></italic> (new collections). <bold>a</bold> Dull white to grayish brown pileus with blue tinges in some portion (<named-content xmlns:xlink="http://www.w3.org/1999/xlink" content-type="dwc:institutional_code" xlink:type="simple">GDGM</named-content> 45612) <bold>b</bold> Bluing hymenophore (after injured) and pileus surface (<named-content xmlns:xlink="http://www.w3.org/1999/xlink" content-type="dwc:institutional_code" xlink:type="simple">GDGM</named-content> 46631) <bold>c</bold> Bluing pileus with reduced stipe (<named-content xmlns:xlink="http://www.w3.org/1999/xlink" content-type="dwc:institutional_code" xlink:type="simple">GDGM</named-content> 46638) <bold>d</bold> Bluing hymenophore (after injured) and pileus surface (<named-content xmlns:xlink="http://www.w3.org/1999/xlink" content-type="dwc:institutional_code" xlink:type="simple">GDGM</named-content> 46638).</p></caption><graphic xmlns:xlink="http://www.w3.org/1999/xlink" xlink:href="mycokeys-51-015-g003.jpg" position="float" orientation="portrait" xlink:type="simple" id="oo_293865.jpg"/></fig><!--PageBreak --></tp:treatment-sec><tp:treatment-sec><!--Section generated to contain objects referenced in tp:taxon-treatment.--><fig id="F6" position="float" orientation="portrait"><label>Figure 6.</label><caption><p>SEM of basidiospores of <italic><tp:taxon-name><tp:taxon-name-part taxon-name-part-type="genus" reg="Rossbeevera">Rossbeevera</tp:taxon-name-part></tp:taxon-name></italic> species. <bold>a, b</bold><italic><tp:taxon-name><tp:taxon-name-part taxon-name-part-type="genus" reg="Rossbeevera">Rossbeevera</tp:taxon-name-part><tp:taxon-name-part taxon-name-part-type="species" reg="bispora">bispora</tp:taxon-name-part></tp:taxon-name></italic> (<bold>a</bold><named-content xmlns:xlink="http://www.w3.org/1999/xlink" content-type="dwc:institutional_code" xlink:type="simple">GDGM</named-content> 45612 <bold>b</bold><named-content xmlns:xlink="http://www.w3.org/1999/xlink" content-type="dwc:institutional_code" xlink:type="simple">GDGM</named-content> 45639) <bold>c, d</bold><italic><tp:taxon-name><tp:taxon-name-part taxon-name-part-type="genus" reg="Rossbeevera">Rossbeevera</tp:taxon-name-part><tp:taxon-name-part taxon-name-part-type="species" reg="griseobrunnea">griseobrunnea</tp:taxon-name-part></tp:taxon-name></italic> (<bold>c</bold><named-content xmlns:xlink="http://www.w3.org/1999/xlink" content-type="dwc:institutional_code" xlink:type="simple">GDGM</named-content> 45266 <bold>d</bold><named-content xmlns:xlink="http://www.w3.org/1999/xlink" content-type="dwc:institutional_code" xlink:type="simple">GDGM</named-content> 45913, holotype).</p></caption><graphic xmlns:xlink="http://www.w3.org/1999/xlink" xlink:href="mycokeys-51-015-g006.jpg" position="float" orientation="portrait" xlink:type="simple" id="oo_293869.jpg"/></fig></tp:treatment-sec><ref-list><ref id="B15"><mixed-citation xmlns:xlink="http://www.w3.org/1999/xlink" xlink:type="simple"><person-group><name name-style="western"><surname>Zhang</surname><given-names>BC</given-names></name><name name-style="western"><surname>Yu</surname><given-names>YN</given-names></name></person-group> (<year>1989</year>) <article-title><italic><tp:taxon-name><tp:taxon-name-part taxon-name-part-type="genus">Chamonixia</tp:taxon-name-part><tp:taxon-name-part taxon-name-part-type="species">bispora</tp:taxon-name-part></tp:taxon-name></italic> sp. nov. (<tp:taxon-name><tp:taxon-name-part taxon-name-part-type="order">Boletales</tp:taxon-name-part></tp:taxon-name>) from China.</article-title><source>Mycotaxon</source><volume>35</volume>: <fpage>277</fpage>–<lpage>281</lpage>.</mixed-citation></ref><ref id="B5"><mixed-citation xmlns:xlink="http://www.w3.org/1999/xlink" xlink:type="simple"><person-group><name name-style="western"><surname>Lebel</surname><given-names>T</given-names></name><name name-style="western"><surname>Orihara</surname><given-names>T</given-names></name><name name-style="western"><surname>Maekawa</surname><given-names>N</given-names></name></person-group> (<year>2012</year>) <article-title>The sequestrate genus <italic><tp:taxon-name><tp:taxon-name-part taxon-name-part-type="genus">Rossbeevera</tp:taxon-name-part></tp:taxon-name></italic> T. Lebel &amp; Orihara gen. nov. (<tp:taxon-name><tp:taxon-name-part taxon-name-part-type="family">Boletaceae</tp:taxon-name-part></tp:taxon-name>) from Australasia and Japan: new species and new combinations.</article-title><source>Fungal Diversity</source><volume>52</volume>: <fpage>49</fpage>–<lpage>71</lpage>. <ext-link xlink:type="simple" ext-link-type="doi" xlink:href="10.1007/s13225-011-0109-x">https://doi.org/10.1007/s13225-011-0109-x</ext-link></mixed-citation></ref></ref-list></tp:taxon-treatment>
