# Supplementary material for: Type studies of Rossbeeverabispora, and a new species of Rossbeevera from south China
Source: MycoKeys. 2019 Mar 11;51:15–28. doi: 10.3897/mycokeys.51.32775 (PMC6477848; doi:10.3897/mycokeys.51.32775)
Supplement: XML Treatment for Rossbeevera griseobrunnea [file mycokeys.51.32775-treatment2.xml]

<!DOCTYPE tp:taxon-treatment
  PUBLIC "-//TaxonX//DTD Taxonomic Treatment Publishing DTD v0 20100105//EN" "tax-treatment-NSO.dtd">
<tp:taxon-treatment xmlns:tp="http://www.plazi.org/taxpub"><tp:treatment-meta><kwd-group><label>Taxon classification</label><kwd><named-content xmlns:xlink="http://www.w3.org/1999/xlink" content-type="kingdom">Fungi</named-content></kwd><kwd><named-content xmlns:xlink="http://www.w3.org/1999/xlink" content-type="order">Boletales</named-content></kwd><kwd><named-content xmlns:xlink="http://www.w3.org/1999/xlink" content-type="family">Boletaceae</named-content></kwd></kwd-group><mixed-citation publication-type="journal"><person-group><name><surname>Hosen</surname><given-names>Md. Iqbal</given-names></name><name><surname>Zhong</surname><given-names>Xiang-Jing</given-names></name><name><surname>Gates</surname><given-names>Genevieve</given-names></name><name><surname>Orihara</surname><given-names>Takamichi</given-names></name><name><surname>Li</surname><given-names>Tai-Hui</given-names></name></person-group><article-title>Type studies of <italic><tp:taxon-name><tp:taxon-name-part taxon-name-part-type="genus" reg="Rossbeevera">Rossbeevera</tp:taxon-name-part><tp:taxon-name-part taxon-name-part-type="species" reg="bispora">bispora</tp:taxon-name-part></tp:taxon-name></italic>, and a new species of <italic><tp:taxon-name><tp:taxon-name-part taxon-name-part-type="genus" reg="Rossbeevera">Rossbeevera</tp:taxon-name-part></tp:taxon-name></italic> from south China</article-title><source>MycoKeys</source><day>11</day><month>3</month><year>2019</year><volume>51</volume><fpage>15</fpage><lpage>28</lpage><pub-id pub-id-type="doi">10.3897/mycokeys.51.32775</pub-id></mixed-citation></tp:treatment-meta><tp:nomenclature><tp:taxon-name>
              <tp:taxon-name-part taxon-name-part-type="genus" reg="Rossbeevera">Rossbeevera</tp:taxon-name-part>
              <tp:taxon-name-part taxon-name-part-type="species" reg="griseobrunnea">griseobrunnea</tp:taxon-name-part>
              <object-id xmlns:xlink="http://www.w3.org/1999/xlink" content-type="mycobank" xlink:type="simple">MB826880</object-id>
            </tp:taxon-name><tp:taxon-authority>Iqbal Hosen &amp; T.H.Li</tp:taxon-authority><tp:taxon-status xmlns:xlink="http://www.w3.org/1999/xlink" xlink:type="simple">sp. nov.</tp:taxon-status><xref ref-type="fig" rid="F4">Figs 4</xref><xref ref-type="fig" rid="F5">, 5</xref><xref ref-type="fig" rid="F6">, 6c, d</xref><!--PageBreak --></tp:nomenclature><tp:treatment-sec sec-type="diagnosis" id="SECID0EVSBG"><title>Diagnosis.</title><p>Basidiomata hypogeous, small; pileus grayish white to grayish brown, surface bluing slightly when injured; hymenophore dull white to very pale blue in some portion when injured, finally rusty brown to dark brown at maturity; stipe absent; basidiospores 17–20 × (8–)9–12 μm, fusoid, ornamented with 4-longitudinal ridges (star-shaped in cross section), brown to dark brown; pileipellis a subcutis, with terminal elements short cylindro-clavate.</p></tp:treatment-sec><tp:treatment-sec sec-type="Typification" id="SECID0E1SBG"><title>Typification.</title><p>CHINA. Guangdong Province, Boluo County, Xiangtoushan National Nature Reserve, 19 November 2015, Tai-Hui Li, Ting Li, Hao Huang &amp; Jun-Ping Zhou (<named-content xmlns:xlink="http://www.w3.org/1999/xlink" content-type="dwc:institutional_code" xlink:type="simple">GDGM</named-content> 45913, holotype).</p></tp:treatment-sec><tp:treatment-sec sec-type="etymology" id="SECID0EFTBG"><title>Etymology.</title><p>The epithet name ‘<italic>griseobrunnea</italic>’ (Lat.) refers to the grayish brown pileus.</p></tp:treatment-sec><tp:treatment-sec sec-type="description" id="SECID0ENTBG"><title>Description.</title><p><italic>Basidiomata</italic> hypogeous, 15–35 mm broad, 12–25 mm high, small, globose to subglobose, napiform, sometimes deformed or reniform, fleshy when fresh, firm when dry. <italic>Pileus</italic> very thin, surface glabrous to slightly velvety, shiny, grayish white to grayish brown, whitish at the lower portion, turning to pale blue when touched or injured. <italic>Hymenophore</italic> off-white, white to dull white when young, becoming pale blue to bluish in some parts/patches then rusty brown to dark brown when exposed to air for 3–5 minutes, often greenish brown around insect damage, firm, composed of minute, irregular locules, becoming partially collapsed with many small empty chambers when dried. <italic>Stipe</italic> absent. <italic>Stipe</italic> base present but reduced, white, dull white to grayish white, somewhat dendroid or as a small basal pad or rhizomorph. <italic>Odor and taste</italic> not recorded.</p><p><italic>Basidiospores</italic> [50/2/2] 17–20(−21) × (8–)9–12(–13) μm [mean = 18.5 × 10.5 μm, Q = (1.52–)1.63–1.91(–2.1), Q<sub>m</sub> = 1.81 ± 0.18] fusoid, ornamented with 4-longitudinal ridges (star-shaped in cross section) (up to 2.5 μm high), inamyloid, non-dextrinoid, brown to dark brown in KOH and H<sub>2</sub>O, thick-walled up to 2 μm thick, hilar appendages 1.5–3 μm long. <italic>Basidia</italic> 15–27 × 5–9 μm, narrowly clavate to cylindro- clavate, hyaline to pale yellow, usually 2-spored, occasionally 1-spored; basidioles 18–25 × 8–10 μm, clavate to short clavate. <italic><tp:taxon-name><tp:taxon-name-part taxon-name-part-type="genus" reg="Hymenial">Hymenial</tp:taxon-name-part></tp:taxon-name></italic> cystidia absent. <italic><tp:taxon-name><tp:taxon-name-part taxon-name-part-type="genus" reg="Hymenium">Hymenium</tp:taxon-name-part></tp:taxon-name></italic> developed when immature but collapsed at maturity, hyaline to pale yellowish; subhymenium not developed. <italic>Hymenophoral trama</italic> 60–130 μm wide, subgelatinous, composed of hyaline, cylindrical, loosely interwoven to parallel, frequently branched, thin-walled, cylindrical hyphae 2–5 μm wide. <italic>Pileipellis</italic> a subcutis with terminal elements 15–20 × 7–9 μm, short clavate to cylindro-clavate, yellowish brown to brownish pigmented, smooth, thin-walled. <italic>Clamp connections</italic> absent in all tissues.</p></tp:treatment-sec><tp:treatment-sec sec-type="Additional specimen examined" id="SECID0E4UBG"><title>Additional specimen examined.</title><p>CHINA, Guangdong Province, Boluo County, Xiangtoushan National Nature Reserve, 19 November 2015, Tai-Hui Li, Ting Li, Hao Huang &amp; Jun-Ping Zhou (<named-content xmlns:xlink="http://www.w3.org/1999/xlink" content-type="dwc:institutional_code" xlink:type="simple">GDGM</named-content> 45266).</p></tp:treatment-sec><tp:treatment-sec sec-type="Habit and habitat" id="SECID0EIVBG"><title>Habit and habitat.</title><p>Solitary or in small groups beneath or on the ground, hypogeous or partially epigeous in a subtropical evergreen broad-leaved forest, putatively associated with <italic><tp:taxon-name><tp:taxon-name-part taxon-name-part-type="genus" reg="Castanopsis">Castanopsis</tp:taxon-name-part><tp:taxon-name-part taxon-name-part-type="species" reg="fissa">fissa</tp:taxon-name-part></tp:taxon-name></italic>, <italic><tp:taxon-name><tp:taxon-name-part taxon-name-part-type="genus" reg="Castanopsis">C.</tp:taxon-name-part><tp:taxon-name-part taxon-name-part-type="species" reg="chinensis">chinensis</tp:taxon-name-part></tp:taxon-name></italic>, <italic><tp:taxon-name><tp:taxon-name-part taxon-name-part-type="genus" reg="Castanopsis">C.</tp:taxon-name-part><tp:taxon-name-part taxon-name-part-type="species" reg="fabri">fabri</tp:taxon-name-part></tp:taxon-name></italic> and <italic><tp:taxon-name><tp:taxon-name-part taxon-name-part-type="genus" reg="Schima">Schima</tp:taxon-name-part><tp:taxon-name-part taxon-name-part-type="species" reg="superba">superba</tp:taxon-name-part></tp:taxon-name></italic>.</p><!--PageBreak --><!--PageBreak --></tp:treatment-sec><tp:treatment-sec sec-type="distribution" id="SECID0E3WBG"><title>Known distribution.</title><p>Currently known only from south China (Guangdong Province, Xiangtoushan National Nature Reserve).</p></tp:treatment-sec><tp:treatment-sec sec-type="comments" id="SECID0EBXBG"><title>Comments.</title><p>The voucher specimen (<named-content xmlns:xlink="http://www.w3.org/1999/xlink" content-type="dwc:institutional_code" xlink:type="simple">GDGM</named-content> 45266) was cited as <italic><tp:taxon-name><tp:taxon-name-part taxon-name-part-type="genus" reg="Rossbeevera">Rossbeevera</tp:taxon-name-part></tp:taxon-name></italic> sp. by <xref ref-type="bibr" rid="B3">Hosen et al. (2018)</xref>, while studying boletes from the Xiangtoushan National Nature Reserve, Guangdong Province, China. After morphological and molecular comparisons with other known species of <italic><tp:taxon-name><tp:taxon-name-part taxon-name-part-type="genus" reg="Rossbeevera">Rossbeevera</tp:taxon-name-part></tp:taxon-name></italic> the voucher specimen (<named-content xmlns:xlink="http://www.w3.org/1999/xlink" content-type="dwc:institutional_code" xlink:type="simple">GDGM</named-content> 45266) is described here as <italic><tp:taxon-name><tp:taxon-name-part taxon-name-part-type="genus" reg="Rossbeevera">R.</tp:taxon-name-part><tp:taxon-name-part taxon-name-part-type="species" reg="griseobrunnea">griseobrunnea</tp:taxon-name-part></tp:taxon-name></italic>. It is characterized by its dull white, grayish white to grayish brown basidiomata, with hymenophore that discolors very slowly in some portions (pale blue in some patches becoming rusty brown to dark brown) after being cut or injured, fusoid ornamented basidiospores with mostly 4-longitudinal ridges and subcutis elements (short clavate terminal cells) in the pileus.</p><fig id="F4" position="float" orientation="portrait"><label>Figure 4.</label><caption><p>Basidiomata of <italic><tp:taxon-name><tp:taxon-name-part taxon-name-part-type="genus" reg="Rossbeevera">Rossbeevera</tp:taxon-name-part><tp:taxon-name-part taxon-name-part-type="species" reg="griseobrunnea">griseobrunnea</tp:taxon-name-part></tp:taxon-name></italic>. <bold>a</bold> Unchanged pileus surface with reduced stipe (<named-content xmlns:xlink="http://www.w3.org/1999/xlink" content-type="dwc:institutional_code" xlink:type="simple">GDGM</named-content> 45266) <bold>b</bold> Unchanged pileus surface and pale blue (in some patches) hymenophore when injured (<named-content xmlns:xlink="http://www.w3.org/1999/xlink" content-type="dwc:institutional_code" xlink:type="simple">GDGM</named-content> 45266) <bold>c</bold> Pale bluing hymenophore (after injured) with reduced stipe (<named-content xmlns:xlink="http://www.w3.org/1999/xlink" content-type="dwc:institutional_code" xlink:type="simple">GDGM</named-content> 45913, holotype) <bold>d</bold> Dark brownish hymenophore after exposed to air (<named-content xmlns:xlink="http://www.w3.org/1999/xlink" content-type="dwc:institutional_code" xlink:type="simple">GDGM</named-content> 45913, holotype).</p></caption><graphic xmlns:xlink="http://www.w3.org/1999/xlink" xlink:href="mycokeys-51-015-g004.jpg" position="float" orientation="portrait" xlink:type="simple" id="oo_293866.jpg"/></fig><fig id="F5" position="float" orientation="portrait"><label>Figure 5.</label><caption><p>Microscopic features of <italic><tp:taxon-name><tp:taxon-name-part taxon-name-part-type="genus" reg="Rossbeevera">Rossbeevera</tp:taxon-name-part><tp:taxon-name-part taxon-name-part-type="species" reg="griseobrunnea">griseobrunnea</tp:taxon-name-part></tp:taxon-name></italic>. <bold>a</bold> Basidia and basidioles development at different stages (<named-content xmlns:xlink="http://www.w3.org/1999/xlink" content-type="dwc:institutional_code" xlink:type="simple">GDGM</named-content> 45266) <bold>b</bold> Basidiospores in different views (star-shaped in side view and quadrangular in polar view) (<named-content xmlns:xlink="http://www.w3.org/1999/xlink" content-type="dwc:institutional_code" xlink:type="simple">GDGM</named-content> 45913, holotype).</p></caption><graphic xmlns:xlink="http://www.w3.org/1999/xlink" xlink:href="mycokeys-51-015-g005.jpg" position="float" orientation="portrait" xlink:type="simple" id="oo_293868.jpg"/></fig><fig id="F6" position="float" orientation="portrait"><label>Figure 6.</label><caption><p>SEM of basidiospores of <italic><tp:taxon-name><tp:taxon-name-part taxon-name-part-type="genus" reg="Rossbeevera">Rossbeevera</tp:taxon-name-part></tp:taxon-name></italic> species. <bold>a, b</bold><italic><tp:taxon-name><tp:taxon-name-part taxon-name-part-type="genus" reg="Rossbeevera">Rossbeevera</tp:taxon-name-part><tp:taxon-name-part taxon-name-part-type="species" reg="bispora">bispora</tp:taxon-name-part></tp:taxon-name></italic> (<bold>a</bold><named-content xmlns:xlink="http://www.w3.org/1999/xlink" content-type="dwc:institutional_code" xlink:type="simple">GDGM</named-content> 45612 <bold>b</bold><named-content xmlns:xlink="http://www.w3.org/1999/xlink" content-type="dwc:institutional_code" xlink:type="simple">GDGM</named-content> 45639) <bold>c, d</bold><italic><tp:taxon-name><tp:taxon-name-part taxon-name-part-type="genus" reg="Rossbeevera">Rossbeevera</tp:taxon-name-part><tp:taxon-name-part taxon-name-part-type="species" reg="griseobrunnea">griseobrunnea</tp:taxon-name-part></tp:taxon-name></italic> (<bold>c</bold><named-content xmlns:xlink="http://www.w3.org/1999/xlink" content-type="dwc:institutional_code" xlink:type="simple">GDGM</named-content> 45266 <bold>d</bold><named-content xmlns:xlink="http://www.w3.org/1999/xlink" content-type="dwc:institutional_code" xlink:type="simple">GDGM</named-content> 45913, holotype).</p></caption><graphic xmlns:xlink="http://www.w3.org/1999/xlink" xlink:href="mycokeys-51-015-g006.jpg" position="float" orientation="portrait" xlink:type="simple" id="oo_293869.jpg"/></fig></tp:treatment-sec><ref-list><ref id="B3"><mixed-citation xmlns:xlink="http://www.w3.org/1999/xlink" xlink:type="simple"><person-group><name name-style="western"><surname>Hosen</surname><given-names>MI</given-names></name><name name-style="western"><surname>Zhong</surname><given-names>XJ</given-names></name><name name-style="western"><surname>Li</surname><given-names>T</given-names></name><name name-style="western"><surname>Zhang</surname><given-names>M</given-names></name><name name-style="western"><surname>Li</surname><given-names>TH</given-names></name></person-group> (<year>2018</year>) Exploration of boletes from Xiangtoushan National Nature Reserve, Guangdong Province, China. Open Access Journal of Mycology &amp; Mycological Sciences 1: 000101.</mixed-citation></ref></ref-list></tp:taxon-treatment>
